# Supplementary material for: Functional Ex Vivo Testing of Alveolar Monocytes in Patients with Pneumonia-Related ARDS
Source: Cells. 2021 Dec 15;10(12):3546. doi: 10.3390/cells10123546 (PMC8700060; doi:10.3390/cells10123546)
Supplement: Supplementary file 1 [file cells-10-03546-s001.zip]

Archive with 1 entries (1 files):
- cells-1487442-supplementary.pdf
